# Supplementary material for: Light-Trapping Electrode for the Efficiency Enhancement of Bifacial Perovskite Solar Cells
Source: Nanomaterials (Basel). 2022 Sep 15;12(18):3210. doi: 10.3390/nano12183210 (PMC9500818; doi:10.3390/nano12183210)
Supplement: Supplementary file 1 [file nanomaterials-12-03210-s001.zip]

Archive with 1 entries (1 files):
- nanomaterials-1876463-suplemmentary.pdf
